# Supplementary material for: The genetic diversity and structure in the European polecat were not affected by the introduction of the American mink in Poland
Source: PLoS One. 2022 Sep 28;17(9):e0266161. doi: 10.1371/journal.pone.0266161 (PMC9518895; doi:10.1371/journal.pone.0266161)
Supplement: S1 Table — (XLSX) [file pone.0266161.s002.xlsx]

## Sheet: SupTable1_ListSamples
Local ID	Population	Year	Type of sample	Genotyped for Microsatellites	mtDNA haplotype	Included in the comparison before-after *
Mp200	BPF	1959	Museum	YES	Hp13	YES		Supplementary Table 1. Complete list of samples used in this study. The mtDNA haplotype is included
Mp215	BPF	1960	Museum	YES	Hp1	YES
Mp202	BPF	1961	Museum	YES	Hp1	YES
Mp221	BPF	1961	Museum	YES	Hp1	YES		Abreviations are as follow: BPF, Bialowieza Primeval Forest; BIE, Biebrza river basin; NAR, Narew river basin;AUG Augustów Forest; DRA Drawa and Warta river basins; BUG zBug river basin.
Mp224	BPF	1961	Museum	YES	Hp1	YES
Mp230	BPF	1961	Museum	YES	Hp1	YES		* Samples included in the comparison between population before and population after the American mink invasion. Samples between 1974 and 1998 were not included to avoid individuals from the population just after the arrival and settling of the American mink
Mp233	BPF	1961	Museum	YES	Hp1	YES
Mp225	BPF	1961	Museum	YES	Hp13	YES
Mp201	BPF	1961	Museum	YES	Hp14	YES
Mp204	BPF	1961	Museum	YES	Hp2	YES
Mp232	BPF	1961	Museum	YES	Hp6	YES
Mp203	BPF	1961	Museum	YES	Hp9	YES
Mp227	BPF	1961	Museum	YES	Hp9	YES
Mp243	BPF	1962	Museum	YES	Hp1	YES
Mp246	BPF	1962	Museum	YES	Hp1	YES
Mp275	BPF	1962	Museum	YES	Hp1	YES
Mp245	BPF	1962	Museum	YES	Hp6	YES
Mp281	BPF	1964	Museum	YES	Hp1	YES
Mp249	BPF	1964	Museum	YES	Hp8	YES
Mp256	BPF	1964	Museum	YES	Hp8	YES
Mp262	BPF	1965	Museum	YES	Hp6	YES
Mp266	BPF	1965	Museum	YES	Hp6	YES
Mp263	BPF	1965	Museum	YES	Hp9	YES
Mp268	BPF	1966	Museum	YES	Hp6	YES
Mp269	BPF	1966	Museum	YES	Hp6	YES
Mp285	BPF	1966	Museum	YES	Hp6	YES
Mp333	BPF	1968	Museum	YES	Hp6	YES
Mp334	BPF	1968	Museum	YES	Hp6	YES
Mp336	BPF	1969	Museum	YES	Hp1	YES
Mp338	BPF	1969	Museum	YES	Hp8	YES
Mp341	BPF	1970	Museum	YES	Hp1	YES
Mp345	BPF	1971	Museum	YES	Hp1	YES
Mp347	BPF	1971	Museum	YES	Hp13	YES
Mp349	BPF	1971	Museum	YES	Hp13	YES
Mp346	BPF	1971	Museum	YES	Hp8	YES
Mp351	BPF	1971	Museum	YES	Hp9	YES
Mp287	BPF	1972	Museum	YES	Hp13	YES
Mp291	BPF	1972	Museum	YES	Hp13	YES
Mp295	BPF	1972	Museum	YES	Hp13	YES
Mp289	BPF	1972	Museum	YES	Hp5	YES
Mp296	BPF	1972	Museum	YES	Hp8	YES
Mp306	BPF	1973	Museum	YES	Hp1	YES
Mp305	BPF	1973	Museum	YES	Hp13	YES
Mp300	BPF	1973	Museum	YES	Hp5	YES
Mp303	BPF	1973	Museum	YES	Hp9	YES
Mp307	BPF	1974	Museum	YES	Hp1	NO
Mp308	BPF	1974	Museum	YES	Hp5	NO
Mp309	BPF	1974	Museum	YES	Hp9	NO
Mp310	BPF	1974	Museum	YES	Hp9	NO
Mp316	BPF	1975	Museum	YES	Hp13	NO
Mp314	BPF	1975	Museum	YES	Hp8	NO
Mp311	BPF	1975	Museum	YES	Hp9	NO
Mp313	BPF	1975	Museum	YES	Hp9	NO
Mp315	BPF	1975	Museum	YES	Hp9	NO
Mp320	BPF	1976	Museum	YES	Hp1	NO
Mp322	BPF	1976	Museum	YES	Hp5	NO
Mp321	BPF	1976	Museum	YES	Hp9	NO
Mp324	BPF	1978	Museum	YES	Hp1	NO
Mp235	BPF	1985	Museum	YES	Hp1	NO
Mp352	BPF	1991	Museum	YES	Hp13	NO
Mp331	BPF	1993	Museum	YES	Hp15	NO
Mp332	BPF	1996	Museum	YES	Hp6	NO
Mp325	BPF		Museum	YES	Hp1	NO
Mp004	BPF	2000	Fresh	YES	Hp1	YES
Mp021	BPF	2000	Fresh	YES	Hp1	YES
Mp022	BPF	2000	Fresh	YES	Hp1	YES
Mp023	BPF	2000	Fresh	YES	Hp1	YES
Mp026	BPF	2000	Fresh	YES	Hp1	YES
Mp005	BPF	2000	Fresh	YES	Hp2	YES
Mp008	BPF	2000	Fresh	YES	Hp5	YES
Mp024	BPF	2000	Fresh	YES	Hp5	YES
Mp025	BPF	2000	Fresh	YES	Hp5	YES
Mp028	BPF	2000	Fresh	YES	Hp5	YES
Mp007	BPF	2000	Fresh	YES	Hp6	YES
Mp029	BPF	2000	Fresh	YES	Hp7	YES
Mp030	BPF	2000	Fresh	YES	Hp7	YES
Mp003	BPF	2001	Fresh	YES	Hp1	YES
Mp031	BPF	2001	Fresh	YES	Hp1	YES
Mp032	BPF	2001	Fresh	YES	Hp1	YES
Mp033	BPF	2001	Fresh	YES	Hp1	YES
Mp034	BPF	2001	Fresh	YES	Hp1	YES
Mp038	BPF	2001	Fresh	YES	Hp1	YES
Mp039	BPF	2001	Fresh	YES	Hp1	YES
Mp040	BPF	2001	Fresh	YES	Hp1	YES
Mp064	BPF	2001	Fresh	YES	Hp1	YES
Mp010	BUG	2001	Fresh	YES	Hp1	YES
Mp041	BPF	2001	Fresh	YES	Hp3	YES
Mp043	BPF	2001	Fresh	YES	Hp3	YES
Mp006	BPF	2001	Fresh	YES	Hp5	YES
Mp036	BPF	2001	Fresh	YES	Hp5	YES
Mp042	BPF	2001	Fresh	YES	Hp5	YES
Mp037	BPF	2001	Fresh	YES	Hp8	YES
Mp046	BPF	2002	Fresh	YES	Hp1	YES
Mp047	BPF	2002	Fresh	YES	Hp1	YES
Mp049	BPF	2002	Fresh	YES	Hp1	YES
Mp053	BPF	2002	Fresh	YES	Hp1	YES
Mp001	BPF	2002	Fresh	YES	Hp3	YES
Mp044	BPF	2002	Fresh	YES	Hp3	YES
Mp048	BPF	2002	Fresh	YES	Hp3	YES
Mp002	BPF	2002	Fresh	YES	Hp4	YES
Mp045	BPF	2002	Fresh	YES	Hp7	YES
Mp050	BPF	2003	Fresh	YES	Hp8	YES
Mp016	BIE	2004	Fresh	YES	Hp1	YES
Mp018	BIE	2004	Fresh	YES	Hp1	YES
Mp019	AUG	2004	Fresh	YES	Hp6	YES
Mp020	BIE	2004	Fresh	YES	Hp6	YES
Mp084	BUG	2006	Fresh	YES	Hp11	YES
Mp103	BUG	2006	Fresh	YES	Hp9	YES
Mp013	BPF	2007	Fresh	YES	Hp1	YES
Mp087	BIE	2008	Fresh	YES	Hp1	YES
Mp015	AUG	2009	Fresh	YES	Hp1	YES
Mp079	BIE	2009	Fresh	YES	Hp1	YES
Mp086	BPF	2009	Fresh	YES	Hp2	YES
Mp066	BIE	2009	Fresh	YES	Hp5	YES
Mp083	BIE	2009	Fresh	YES	Hp5	YES
Mp099	BPF	2009	Fresh	YES	Hp8	YES
Mp014	AUG	2010	Fresh	YES	Hp1	YES
Mp100	BPF	2010	Fresh	YES	Hp1	YES
Mp065	BIE	2010	Fresh	YES	Hp1	YES
Mp081	BIE	2010	Fresh	YES	Hp1	YES
Mp082	BIE	2010	Fresh	YES	Hp1	YES
Mp097	BIE	2010	Fresh	YES	Hp1	YES
Mp098	BIE	2010	Fresh	YES	Hp1	YES
Mp096	DRA	2010	Fresh	YES	Hp1	YES
Mp108	NAR	2010	Fresh	YES	Hp1	YES
Mp109	NAR	2010	Fresh	YES	Hp1	YES
Mp110	NAR	2010	Fresh	YES	Hp12	YES
Mp089	BIE	2010	Fresh	YES	Hp5	YES
Mp094	BIE	2010	Fresh	YES	Hp5	YES
Mp074	Other	2010	Fresh	YES	Hp8	YES
Mp073	BPF	2011	Fresh	YES	Hp1	YES
Mp093	BPF	2011	Fresh	YES	Hp1	YES
Mp092	BIE	2011	Fresh	YES	Hp1	YES
Mp095	BIE	2011	Fresh	YES	Hp1	YES
Mp076	DRA	2011	Fresh	YES	Hp1	YES
Mp058	NAR	2011	Fresh	YES	Hp1	YES
Mp059	NAR	2011	Fresh	YES	Hp1	YES
Mp078	NAR	2011	Fresh	YES	Hp1	YES
Mp057	NAR	2011	Fresh	YES	Hp10	YES
Mp088	BPF	2011	Fresh	YES	Hp2	YES
Mp071	DRA	2011	Fresh	YES	Hp8	YES
Mp054	BPF	2011	Fresh	YES	Hp9	YES
Mp072	BPF	2012	Fresh	YES	Hp1	YES
Mp080	BUG	2012	Fresh	YES	Hp1	YES
Mp107	BPF	2012	Fresh	YES	Hp5	YES
Mp101	UNK	UNK	Fresh	NO	Hp1	NO
Mp063	UNK	UNK	Fresh	NO	Hp2	NO
Mp106	BPF	After 2000	Fresh	YES	Hp1	YES
Mp104	DRA	After 2000	Fresh	YES	Hp5	YES
Mp209	BPF	1960	Museum	YES	Not sequenced	YES
Mp213	BPF	1960	Museum	YES	Not sequenced	YES
Mp217	BPF	1960	Museum	YES	Not sequenced	YES
Mp205	BPF	1961	Museum	YES	Not sequenced	YES
Mp206	BPF	1961	Museum	YES	Not sequenced	YES
Mp212	BPF	1961	Museum	YES	Not sequenced	YES
Mp214	BPF	1961	Museum	YES	Not sequenced	YES
Mp216	BPF	1961	Museum	YES	Not sequenced	YES
Mp218	BPF	1961	Museum	YES	Not sequenced	YES
Mp219	BPF	1961	Museum	YES	Not sequenced	YES
Mp220	BPF	1961	Museum	YES	Not sequenced	YES
Mp223	BPF	1961	Museum	YES	Not sequenced	YES
Mp229	BPF	1961	Museum	YES	Not sequenced	YES
Mp231	BPF	1961	Museum	YES	Not sequenced	YES
Mp273	BPF	1961	Museum	YES	Not sequenced	YES
Mp237	BPF	1962	Museum	YES	Not sequenced	YES
Mp244	BPF	1962	Museum	YES	Not sequenced	YES
Mp258	BPF	1962	Museum	YES	Not sequenced	YES
Mp274	BPF	1962	Museum	YES	Not sequenced	YES
Mp240	BPF	1964	Museum	YES	Not sequenced	YES
Mp241	BPF	1964	Museum	YES	Not sequenced	YES
Mp254	BPF	1964	Museum	YES	Not sequenced	YES
Mp260	BPF	1964	Museum	YES	Not sequenced	YES
Mp261	BPF	1964	Museum	YES	Not sequenced	YES
Mp278	BPF	1964	Museum	YES	Not sequenced	YES
Mp279	BPF	1964	Museum	YES	Not sequenced	YES
Mp280	BPF	1964	Museum	YES	Not sequenced	YES
Mp282	BPF	1964	Museum	YES	Not sequenced	YES
Mp242	BPF	1965	Museum	YES	Not sequenced	YES
Mp255	BPF	1965	Museum	YES	Not sequenced	YES
Mp265	BPF	1965	Museum	YES	Not sequenced	YES
Mp270	BPF	1965	Museum	YES	Not sequenced	YES
Mp335	BPF	1969	Museum	YES	Not sequenced	YES
Mp339	BPF	1970	Museum	YES	Not sequenced	YES
Mp340	BPF	1970	Museum	YES	Not sequenced	YES
Mp343	BPF	1970	Museum	YES	Not sequenced	YES
Mp286	BPF	1971	Museum	YES	Not sequenced	YES
Mp344	BPF	1971	Museum	YES	Not sequenced	YES
Mp348	BPF	1971	Museum	YES	Not sequenced	YES
Mp350	BPF	1971	Museum	YES	Not sequenced	YES
Mp288	BPF	1972	Museum	YES	Not sequenced	YES
Mp292	BPF	1972	Museum	YES	Not sequenced	YES
Mp294	BPF	1972	Museum	YES	Not sequenced	YES
Mp312	BPF	1975	Museum	YES	Not sequenced	NO
Mp319	BPF	1976	Museum	YES	Not sequenced	NO
Mp330	BPF	1976	Museum	YES	Not sequenced	NO
Mp323	BIE	1976	Museum	YES	Not sequenced	NO
Mp326	BPF	1978	Museum	YES	Not sequenced	NO
Mp327	BPF	1982	Museum	YES	Not sequenced	NO
Mp328	BPF	1982	Museum	YES	Not sequenced	NO
Mp329	BPF	1982	Museum	YES	Not sequenced	NO
Mp236	BPF	1985	Museum	YES	Not sequenced	NO
Mp234	BPF	1986	Museum	YES	Not sequenced	NO
Mp027	BPF	2000	Fresh	YES	Not sequenced	YES
Mp067	BPF	2009	Fresh	YES	Not sequenced	YES
Mp068	BIE	2009	Fresh	YES	Not sequenced	YES
Mp085	BIE	2009	Fresh	YES	Not sequenced	YES
Mp111	BIE	2010	Fresh	YES	Not sequenced	YES
Mp112	DRA	2010	Fresh	YES	Not sequenced	YES
Mp069	NAR	2010	Fresh	YES	Not sequenced	YES
Mp091	BIE	2011	Fresh	YES	Not sequenced	YES
