# Supplementary material for: The genetic diversity and structure in the European polecat were not affected by the introduction of the American mink in Poland
Source: PLoS One. 2022 Sep 28;17(9):e0266161. doi: 10.1371/journal.pone.0266161 (PMC9518895; doi:10.1371/journal.pone.0266161)
Supplement: S2 Table — Sliding-window cohorts for A- microsatellites and B- mtDNA sequences. Samples were subdivided in cohorts of four years. n indicates the number of individuals in each cohort. Only cohorts integrated by eight or more individuals are listed and considered for the analyses (and thus included here). (XLSX) [file pone.0266161.s003.xlsx]

## Sheet: SupTable2_Cohorts
A- Microsatellite cohorts
Window_1	n	Window_2	n	Window_3	n	Window_4	n
BPF 1959-62	36	BPF 1960-63	35	BPF 1961-64	43	BPF 1958-61	28
BPF 1963-66	22	BPF 1964-67	22	BPF 1965-68	12	BPF 1962-65	27
BPF 1967-70	9	BPF 1968-71	18	BPF 1969-72	24	BPF 1966-69	8
BPF 1971-74	25	BPF 1972-75	22	BPF 1973-76	19	BPF 1970-73	25
BPF 1975-78	13	BPF 1997-2000	14	BPF 1998-2001	29	BPF 1974-77	15
BPF 2000-03	39	BPF 2001-04	25	BPF 2002-05	10	BPF 1999-2002	38
BPF 2008-11	10	BPF 2009-12	10
BIE NAR 2008-11	25	BIE NAR 2008-11	25	BIE NAR 2008-11	25	BIE NAR 2008-11	25
B- mtDNA cohorts
Window_1	n	Window_2	n	Window_3	n	Window_4	n
BPF 1959-62	17	BPF 1960-63	16	BPF 1961-64	18	BPF 1958-61	13
BPF 1963-66	9	BPF 1964-67	9	BPF 1965-68	8	BPF 1962-65	10
BPF 1967-70		BPF 1968-71	11	BPF 1969-72	14
BPF 1971-74	18	BPF 1972-75	18	BPF 1973-76	16	BPF 1970-73	16
BPF 1975-78		BPF 1997-2000	14	BPF 1998-2001	29	BPF 1974-77	12
BPF 2000-03	40	BPF 2001-04	26	BPF 2002-05	11	BPF 1999-2002	39
BPF 2008-11		BPF 2009-12	8
BIE NAR 2008-11	21	BIE NAR 2008-11	21	BIE NAR 2008-11	21	BIE NAR 2008-11	21
Supplementary Table 2. Sliding-window cohorts for A- microsatellites and B- mtDNA sequences. Samples were subdivided in cohorts of four years. n indicates the number of individuals in each cohort. Only cohorts integrated by eight or more individuals are listed and considered for the analyses (and thus included here)
Abreviations are as follow: BPF, Bialowieza Primeval Forest; BIE, Biebrza river basin; NAR, Narew river basin.
