# Supplementary material for: The genetic diversity and structure in the European polecat were not affected by the introduction of the American mink in Poland
Source: PLoS One. 2022 Sep 28;17(9):e0266161. doi: 10.1371/journal.pone.0266161 (PMC9518895; doi:10.1371/journal.pone.0266161)
Supplement: S3 Table — A) Number of alleles, He and Ho values for the eleven microsatellites for all the samples in this study. B) List of microsatellite markers tested but not finally used in this study. (XLSX) [file pone.0266161.s004.xlsx]

## Sheet: SupTable3_MicrosatMarkersRefs
A	Marker	Number of alleles	He	Ho	Reference
	Mvis1006	10	0.786	0.767	Farid et al. 2004		Supplementary Table 3. Description of the microsatellites tested and used, and tested but not used in this study. A) Number of alleles, He and Ho values for the eleven microsatellites for all the samples in this study. B) List of microsatellite markers tested but not finally used in this study.
	Mvis002	6	0.539	0.53	Fleming et al. 1999
	Mvis072	Excluded due to allelic dropout			Fleming et al. 1999
	Mvi57	5	0.561	0.584	O'Connell et al. 1996
	Mvi111	6	0.653	0.65	O'Connell et al. 1996
	Mvi1341	8	0.604	0.596	Vincent et al. 2003
	MP07	7	0.513	0.506	Ciofi et al. 2012
	MP22	8	0.789	0.801	Ciofi et al. 2012
	MP28	9	0.712	0.705	Ciofi et al. 2012
	Mp3.1	10	0.835	0.813	Costa et al. 2012
	Mp3.18	7	0.631	0.655	Costa et al. 2012
	MLUT25	6	0.493	0.506	Cabria et al. 2007
	Overall	7.45	0.647	0.528727
B	Marker	Bad result	Reference			Costa M, Fernandes C, Rodrigues M, Santos-Reis M, Bruford MW. 2012. A panel of microsatellite markers for genetic studies of European polecats (Mustela putorius) and ferrets (Mustela furo). European Journal of Wildlife Research 58:629-633.
	Mvi192	Monomorphic	Brusgaard et al. 1998			Fleming MA, Ostrander EA, Cook JA. 1999. Microsatellite markers for American mink (Mustela vison) and ermine (Mustela erminea). Molecular Ecology 8:1352-1354.
	Mvis027	Monomorphic	Fleming et al 1999			O'Connell M, Wright JM, Farid A. 1996. Development of PCR primers for nine polymorphic American mink Mustela vison microsatellite loci. Molecular Ecology 5:311-312.
	Mvi219	Monomorphic	O'Connell, et al. 1996			Vincent IR, Farid A, Otieno CJ. 2003. Variability of thirteen microsatellite markers in American mink (Mustela vison). Canadian Journal of Animal Science 83:597-599.
	Mvi2243	Monomorphic	Vincent, et al. 2003			Cabria MT, Gonzalez EG, Gomez-Moliner BJ, Zardoya R. 2007. Microsatellite markers for the endangered European mink (Mustela lutreola) and closely related mustelids. Molecular Ecology Notes 7:1185-1188.
	Mvi1321	Monomorphic	Vincent, et al. 2003			Ciofi C, Natali C, Agnelli P, Manzo E, Bartolommei P, Cozzolino R. 2012. Characterization of nine microsatellite loci in the European polecat Mustela putorius. Conservation Genetics Resources 4:901-903
	Mvi114	No product	O'Connell, et al. 1996			Farid A, Vincent IR, Benkel BF, Christensen K. 2004. Isolation of microsatellite markers for American mink (Mustela vison). Scientifur 28: 228-233.
	Mvi1302	No product	Farid et al. 2004
	Mvi1016	alleles differing in a single bp in several individuals	Farid et al. 2004
	Mvi232	alleles differing in a single bp in several individuals	O'Connell, et al. 1996
	Mvi075	Null alleles	Fleming et al 1999
	Mvi099	Null alleles	Fleming et al 1999
	Mvi054	Null alleles	O'Connell, et al. 1996
