# Supplementary material for: The genetic diversity and structure in the European polecat were not affected by the introduction of the American mink in Poland
Source: PLoS One. 2022 Sep 28;17(9):e0266161. doi: 10.1371/journal.pone.0266161 (PMC9518895; doi:10.1371/journal.pone.0266161)
Supplement: S4 Table — (XLSX) [file pone.0266161.s005.xlsx]

## Sheet: SupTable4_MicrosatelliteGenotyp
Supplementary Table 4. Microsatellite genotypes of the individuals used in this study
Local_ID	mvi1006A	mvi1006B	Mvi111A	Mvi111B	MP07A	MP07B	Mvi002A	Mvi002B	Mvi57A	Mvi57B	MP28A	MP28B	MLUT25A	MLUT25B	Mp3.1A	Mp3.1B	MP22A	MP22B	Mvi1341A	Mvi1341B	Mp3.18A	Mp3.18B
Mp014	161	163	102	106	195	195	194	194	109	111	241	241	128	132	195	197	234	236	153	155	208	216
Mp015	161	165	100	104	195	205	194	194	111	111	235	247	128	132	195	195	234	238	153	157	208	216
Mp019	165	165	102	104	195	195	194	194	107	113	239	245	128	132	197	199	234	238	153	157	208	216
Mp001	161	161	106	106	195	205	194	194	113	113	235	245	128	128	181	193	228	232	155	161	208	216
Mp002	159	165	102	106	195	205	206	212	113	113	235	241	128	132	193	199	232	232	155	157	208	216
Mp003	161	165	102	106	195	195	194	208	111	113	235	241	128	128	197	199	228	236	155	155	208	208
Mp004	163	165	102	106	195	195	194	194	111	111	241	245	128	130	181	197	228	234	153	155	208	218
Mp005	165	165	102	106	195	201	208	212	107	107	235	237	128	132	197	203	226	228	153	155	214	216
Mp006	165	167	106	106	195	195	194	208	109	109	237	245	128	132	195	197	228	232	153	157	208	216
Mp007	163	163	100	106	195	195	194	210	109	109	241	241	128	128	177	195	228	236	155	155	208	208
Mp008	167	167	102	106	195	195	194	194	111	111	237	241	128	130	195	203	232	234	155	155	216	218
Mp013	161	165	102	106	195	197	210	210	111	113	241	241	128	128	191	203	232	232	155	155	208	218
Mp021	167	167	102	102	195	195	194	194	111	113	241	241	128	132	181	191	228	228	151	153	208	216
Mp022	161	165	102	106	193	195	194	208	111	113	235	241	128	128	197	199	228	236	157	157	208	208
Mp023	163	165	102	106	195	197	194	208	109	111	235	241	128	128	199	203	228	236	155	161	208	216
Mp024	161	165	102	106	195	195	194	194	109	111	237	241	126	132	195	197	228	232	153	159	208	216
Mp025	165	167	102	106	195	195	194	208	107	111	237	241	128	128	197	197	234	234	153	155	216	218
Mp026	161	165	106	106	195	205	194	194	111	111	239	245	128	130	201	203	228	232	153	155	216	218
Mp027	163	167	106	108	195	205	194	210	109	111	237	239	132	132	195	197	232	234	153	155	216	218
Mp028	165	167	106	106	195	195	194	208	109	111	237	245	128	132	195	197	228	232	153	155	208	216
Mp029	155	159	102	106	195	205	206	208	111	115	235	245	128	132	193	199	234	236	153	155	208	220
Mp030	159	163	106	106	195	195	194	194	109	111	241	243	128	132	181	195	236	238	153	155	208	216
Mp031	161	163	102	102	195	197	194	194	111	111	239	241	132	132	195	199	232	232	153	153	208	216
Mp032	161	165	102	106	195	195	194	194	111	111	239	245	128	130	181	201	228	232	155	155	216	216
Mp033	163	165	106	106	195	195	194	194	111	111	237	245	128	132	199	203	232	232	155	155	216	216
Mp034	161	163	102	106	195	195	194	194	111	111	241	241	128	132	195	199	228	232	153	153	208	216
Mp036	161	165	102	102	195	195	194	210	111	115	233	241	128	128	193	203	228	232	141	141	208	212
Mp037	159	165	102	102	195	201	194	194	111	113	241	241	128	128	197	203	226	238	153	155	208	216
Mp038	163	167	104	106	195	195	194	210	107	109	241	241	132	132	193	199	224	232	153	155	208	208
Mp039	161	163	102	106	195	201	194	194	111	111	235	241	128	130	191	199	232	234	151	153	208	208
Mp040	163	169	106	106	195	201	194	194	111	111	241	245	128	130	197	201	232	234	153	155	208	218
Mp041	161	161	106	106	195	205	194	212	111	111	235	245	128	128	181	193	228	236	155	155	208	216
Mp042	165	167	102	106	195	205	194	212	111	115	237	241	128	132	193	193	232	238	155	155	208	212
Mp043	159	165	100	102	193	195	194	194	109	111	239	245	128	128	181	193	232	232	155	155	208	216
Mp044	159	161	100	106	193	205	194	212	109	111	235	245	128	128	193	193	232	236	155	155	208	216
Mp045	161	167	102	106	195	201	194	206	111	111	237	241	128	128	199	201	232	236	153	155	208	214
Mp046	163	165	106	106	195	201	194	208	111	111	241	245	128	130	197	201	228	232	153	155	208	216
Mp047	165	167	104	106	195	195	194	194	107	111	237	241	128	132	181	199	224	232	153	155	208	216
Mp048	159	165	102	106	203	205	194	194	109	111	241	241	128	132	195	197	228	236	153	155	208	216
Mp049	161	165	106	106	195	195	194	194	111	111	237	245	128	128	181	201	232	232	155	155	216	216
Mp050	161	163	102	106	195	195	208	208	111	111	235	249	128	130	199	203	234	236	153	153	208	216
Mp053	159	165	102	104	195	201	194	194	109	111	237	245	128	128	193	195	228	234	153	155	208	208
Mp054	159	161	100	106	195	195	194	210	107	115	243	245	128	132	201	201	234	236	153	153	208	208
Mp064	161	161	102	102	195	195	194	194	111	111	241	245	128	128	199	203	228	232	141	153	208	216
Mp067	0	0	0	0	195	205	194	210	113	115	241	243	128	132	195	203	228	228	155	155	208	218
Mp072	163	167	102	102	197	201	194	210	111	111	241	241	132	132	199	199	228	234	155	155	216	216
Mp073	165	165	102	106	195	195	194	194	111	113	235	237	132	132	201	203	234	236	153	153	208	210
Mp086	163	165	102	102	195	197	208	208	111	111	235	235	128	130	195	203	234	236	153	153	208	214
Mp088	0	0	102	102	195	195	194	208	111	115	237	237	128	132	191	201	228	228	155	155	208	214
Mp093	0	0	106	106	195	205	194	210	107	113	235	241	128	132	195	197	232	234	153	155	208	208
Mp099	159	159	102	106	195	205	194	194	107	111	241	245	128	128	195	197	236	236	153	153	208	208
Mp100	163	163	104	104	195	195	194	194	111	111	239	241	128	132	199	199	232	236	155	155	208	210
Mp106	153	165	102	108	193	201	194	194	109	111	241	247	128	132	193	203	226	236	155	155	216	216
Mp107	163	165	98	106	201	201	208	208	111	111	233	245	128	128	197	197	234	236	155	155	208	208
Mp234	165	165	102	106	195	195	194	194	107	113	239	241	132	132	181	193	232	236	153	155	208	208
Mp235	165	167	102	106	195	195	194	194	111	111	235	245	128	128	203	203	232	234	153	155	210	216
Mp236	165	165	102	106	195	197	194	208	109	111	241	241	128	132	197	199	232	236	153	157	208	208
Mp325	165	165	102	106	195	199	194	212	111	113	235	241	128	128	195	199	226	236	155	155	208	216
Mp327	163	165	102	106	195	201	194	208	109	113	237	241	130	132	199	201	232	234	153	155	208	208
Mp328	165	165	102	106	195	197	208	208	111	111	241	241	128	132	191	195	232	236	153	155	208	208
Mp329	165	165	102	104	195	195	194	210	111	111	241	241	128	132	195	197	232	234	153	155	216	216
Mp331	161	163	106	106	195	195	194	194	109	111	241	241	126	128	177	201	228	236	153	155	208	208
Mp332	161	165	102	102	193	195	194	208	111	111	233	241	128	130	199	201	232	236	153	161	210	210
Mp352	161	165	106	106	195	195	194	212	111	113	235	237	128	128	197	197	226	232	153	155	218	220
Mp016	165	167	104	104	195	205	194	194	111	111	235	241	128	128	197	199	234	236	153	155	208	214
Mp018	161	163	106	106	195	195	194	214	111	113	235	241	128	128	193	199	234	236	153	155	208	218
Mp020	161	165	104	106	195	205	196	208	107	113	241	241	128	128	197	203	232	236	153	155	208	216
Mp065	159	163	106	106	203	205	194	208	111	111	237	245	128	132	195	195	228	228	155	157	208	214
Mp066	161	163	100	102	195	205	208	208	111	113	239	241	128	128	195	199	228	234	155	155	208	216
Mp068	161	167	100	106	195	195	194	208	113	115	235	241	128	128	195	199	228	236	155	155	216	218
Mp079	161	163	100	104	195	195	194	194	111	115	239	241	128	132	195	195	234	234	153	155	208	218
Mp081	165	167	102	106	195	195	194	208	109	109	237	245	128	128	193	197	234	234	153	153	208	220
Mp082	161	165	104	104	195	195	206	208	111	111	235	245	128	128	197	199	236	236	153	155	214	216
Mp083	161	169	98	100	195	195	194	194	111	113	239	241	132	132	195	199	234	236	155	155	208	216
Mp085	159	167	102	106	195	205	194	194	111	115	239	241	128	132	193	195	232	236	153	155	208	208
Mp087	163	167	102	102	195	195	194	210	111	113	241	241	128	128	193	193	234	236	153	155	216	216
Mp089	159	163	102	106	195	195	194	210	111	111	237	241	128	128	191	197	228	236	153	155	208	208
Mp091	165	165	98	106	195	195	194	194	107	111	239	241	128	128	199	199	232	234	153	153	208	218
Mp092	165	171	102	106	195	195	194	194	113	113	241	241	128	128	199	203	234	234	153	153	208	208
Mp094	163	169	98	104	195	195	194	194	113	115	235	239	128	128	195	199	228	234	153	155	208	208
Mp095	159	161	106	106	195	205	194	208	111	111	235	235	128	128	195	197	228	236	153	155	208	208
Mp097	163	163	106	106	203	205	208	208	111	115	237	245	128	132	195	195	228	236	155	157	208	208
Mp098	163	165	98	104	197	205	208	208	109	113	237	247	128	128	195	195	234	236	153	153	208	216
Mp111	161	165	104	106	195	195	208	208	107	113	245	249	128	128	197	197	232	234	153	155	208	214
Mp323	0	0	98	106	195	197	194	208	111	111	243	243	128	130	193	199	234	236	153	153	208	216
Mp071	0	0	100	102	201	205	194	194	109	113	239	239	128	130	197	203	236	238	153	153	208	208
Mp076	163	163	104	104	197	197	194	208	111	111	237	239	128	128	197	197	236	238	153	153	214	214
Mp096	165	169	104	104	195	205	194	208	107	111	239	239	128	128	191	197	236	238	153	153	216	218
Mp104	163	163	102	104	195	195	194	208	107	111	239	241	130	132	193	195	228	240	151	153	208	208
Mp112	163	165	100	102	197	197	208	210	109	111	241	241	128	130	195	195	232	234	153	153	208	210
Mp200	163	165	102	106	195	199	194	210	111	111	237	241	128	132	195	199	234	236	141	153	216	216
Mp201	161	163	100	102	195	197	194	194	111	111	237	245	128	128	195	197	234	234	153	155	208	216
Mp202	165	165	102	102	195	195	194	208	107	111	241	241	132	132	199	199	228	234	155	157	208	208
Mp203	161	165	98	106	195	195	194	208	107	113	235	241	132	134	195	197	228	236	155	155	208	208
Mp204	159	167	102	102	195	201	196	210	111	111	241	247	128	128	201	201	228	236	151	155	216	216
Mp205	163	165	104	106	195	205	194	208	107	111	241	247	132	132	191	199	228	234	155	155	214	216
Mp206	161	165	102	102	195	195	194	208	109	111	235	241	128	132	195	199	234	234	155	155	214	216
Mp209	163	163	102	104	195	195	194	194	111	111	239	241	130	132	197	199	234	234	153	155	208	218
Mp212	159	165	106	106	195	195	194	212	107	111	241	241	128	132	181	195	232	232	141	155	208	220
Mp213	163	165	104	104	195	201	194	194	109	113	239	247	128	128	199	203	234	236	153	155	216	216
Mp214	165	165	102	106	195	195	194	208	107	109	239	241	128	132	199	199	232	234	155	157	208	216
Mp215	0	0	104	106	195	195	194	194	107	111	241	241	128	130	181	195	232	234	153	155	208	216
Mp216	165	165	98	102	195	195	194	208	109	111	239	241	128	132	199	199	228	234	157	157	208	208
Mp217	165	165	102	106	195	195	194	208	107	111	241	241	128	132	199	199	234	234	155	157	208	216
Mp218	161	167	100	102	195	195	194	194	111	111	235	239	128	128	197	201	228	234	155	155	208	216
Mp219	159	163	104	106	195	195	194	194	111	113	241	245	128	128	197	201	234	238	153	153	208	216
Mp220	0	0	106	106	195	199	194	194	111	111	239	239	128	128	195	199	232	232	155	155	208	216
Mp221	161	165	102	102	195	201	194	210	111	113	239	241	128	132	199	201	228	236	155	155	216	216
Mp223	159	161	102	106	195	195	194	194	111	111	235	241	128	128	195	201	232	234	141	153	216	220
Mp224	167	167	102	104	195	205	194	212	111	111	235	235	128	128	193	201	236	236	153	155	208	208
Mp225	159	165	102	104	195	195	194	194	111	111	239	241	128	128	199	201	234	236	153	153	208	216
Mp227	163	165	102	106	195	201	210	210	111	113	241	241	128	128	195	197	232	232	151	155	208	208
Mp229	163	165	102	106	195	195	196	208	109	111	239	241	128	132	195	199	232	234	153	155	208	208
Mp230	161	165	98	102	195	195	194	210	111	111	241	241	128	132	199	199	228	236	155	157	208	208
Mp231	161	163	102	102	195	195	208	212	111	111	235	239	128	128	195	199	232	232	153	155	210	214
Mp232	163	167	104	106	195	201	194	208	111	111	235	241	128	128	197	201	228	236	155	157	208	216
Mp233	161	165	102	102	195	195	194	208	107	111	239	241	128	128	199	199	234	234	155	157	208	216
Mp237	161	165	102	102	195	195	194	194	109	111	237	241	128	128	197	201	228	234	153	153	208	214
Mp240	161	161	102	106	195	205	194	210	111	115	235	245	128	128	195	199	232	234	153	157	208	208
Mp241	161	165	102	102	195	195	194	194	109	111	241	245	128	132	195	195	232	234	153	153	208	216
Mp242	165	165	102	106	199	205	194	210	109	111	241	241	130	132	195	201	236	236	155	155	214	216
Mp243	161	161	102	102	195	195	194	212	111	113	239	245	128	128	195	201	228	236	153	155	208	216
Mp244	161	165	102	106	195	195	194	194	111	111	241	241	128	132	197	199	232	236	155	155	214	216
Mp245	0	0	106	106	195	205	194	194	109	111	237	241	128	128	195	201	232	234	153	155	208	214
Mp246	0	0	102	102	205	205	194	210	109	111	239	245	128	128	193	193	232	236	153	161	208	208
Mp249	0	0	104	106	195	205	194	194	109	111	239	249	128	130	193	201	228	238	155	155	208	210
Mp254	159	163	102	102	195	195	194	208	111	111	233	245	130	132	177	193	234	236	153	155	208	214
Mp255	161	163	0	0	195	205	206	210	111	115	241	245	128	128	191	199	224	234	155	157	208	216
Mp256	159	161	102	106	195	205	194	194	111	113	241	245	128	132	195	199	232	236	155	155	208	216
Mp258	0	0	0	0	195	195	194	194	107	111	245	245	128	128	195	195	234	234	155	155	208	208
Mp260	161	167	102	106	193	205	194	194	109	113	241	241	128	130	193	199	234	234	155	159	210	216
Mp261	0	0	102	102	195	201	194	194	111	115	241	241	128	128	195	199	232	236	153	155	208	216
Mp262	163	165	102	106	195	205	194	206	111	111	241	241	128	128	197	199	224	232	155	157	208	216
Mp263	165	167	100	102	205	205	196	208	111	113	243	243	128	128	199	199	228	236	155	161	208	208
Mp265	161	163	102	106	195	201	194	206	111	111	241	241	128	128	197	199	224	232	155	155	208	208
Mp266	165	165	102	106	195	205	206	210	111	111	241	241	128	132	193	195	224	234	155	157	208	216
Mp268	161	163	102	106	195	205	194	206	111	111	241	245	128	128	191	199	224	232	155	157	208	216
Mp269	163	163	104	106	195	205	194	194	111	111	235	241	128	128	191	195	232	238	153	155	216	216
Mp270	161	165	102	106	195	201	206	210	111	111	241	241	128	128	191	199	224	234	155	155	208	216
Mp273	161	161	102	102	205	205	194	194	111	111	241	245	128	128	197	201	228	234	151	153	208	216
Mp274	159	165	104	106	195	205	194	194	111	111	241	245	128	128	195	197	232	232	153	155	214	214
Mp275	163	163	104	106	195	199	194	208	111	113	235	241	128	132	195	195	232	234	153	155	214	216
Mp278	0	0	102	104	195	205	208	210	111	111	241	243	128	132	199	199	228	232	155	157	0	0
Mp279	0	0	104	106	195	205	194	194	111	111	235	241	128	128	195	199	232	236	155	155	208	208
Mp280	159	165	106	106	201	205	194	210	111	115	235	241	128	128	199	199	234	236	153	155	208	216
Mp281	163	169	102	104	195	205	194	210	111	111	241	241	128	128	197	199	232	234	153	153	208	208
Mp282	161	169	102	104	195	195	194	194	111	113	241	241	128	128	195	197	232	232	153	155	208	208
Mp285	163	163	104	106	195	205	194	194	111	111	235	241	128	130	195	199	232	234	153	155	208	216
Mp286	161	163	104	106	195	195	208	210	111	111	241	241	128	132	195	201	228	234	155	155	208	216
Mp287	159	161	102	104	195	197	194	194	111	113	233	235	130	132	195	197	236	240	155	155	208	208
Mp288	159	165	102	104	195	195	194	210	109	113	241	241	128	132	199	199	234	236	135	155	208	216
Mp289	161	161	102	104	195	205	194	210	111	113	235	241	128	128	181	199	232	234	155	155	214	214
Mp291	155	165	102	102	195	195	194	194	111	113	239	241	128	132	181	195	234	240	153	155	208	216
Mp292	159	165	102	104	195	195	194	194	111	113	233	239	128	132	181	195	234	240	153	155	208	216
Mp294	161	167	104	106	193	195	194	194	111	111	237	241	128	128	195	197	234	234	153	155	208	216
Mp295	155	165	102	102	193	195	194	210	111	111	239	241	128	128	181	195	234	236	153	155	214	216
Mp296	165	165	104	106	195	197	194	208	111	113	239	241	128	128	195	197	232	234	153	155	208	208
Mp300	161	161	106	106	195	197	194	210	111	111	235	239	128	128	181	195	232	236	155	155	214	216
Mp303	163	165	102	104	195	199	194	210	111	111	241	241	128	128	195	201	234	236	153	155	208	208
Mp305	159	163	102	106	195	195	194	208	109	113	241	243	128	128	195	197	234	234	153	155	208	216
Mp306	163	165	102	106	195	195	194	194	111	113	235	241	128	132	195	199	232	238	153	157	208	208
Mp307	167	171	102	106	195	201	208	212	111	113	237	241	128	132	193	199	224	226	153	153	210	214
Mp308	165	165	100	106	195	195	194	194	111	113	235	241	128	130	199	201	234	236	153	159	208	216
Mp309	159	165	102	108	195	195	194	194	111	113	241	245	130	132	181	201	232	234	155	157	208	216
Mp310	0	0	102	102	195	195	194	208	111	113	241	241	128	132	193	199	232	236	153	155	214	218
Mp333	153	161	102	102	195	195	194	206	111	111	241	245	128	128	197	199	224	240	155	155	208	216
Mp334	153	159	106	106	195	201	194	194	111	111	233	241	128	128	191	195	228	238	155	155	208	216
Mp335	163	165	102	106	195	205	194	194	109	111	241	241	128	134	195	197	232	236	153	157	208	216
Mp336	163	163	102	104	195	195	194	194	111	113	243	249	128	130	195	197	228	232	151	155	214	216
Mp338	153	167	106	106	195	205	194	194	111	111	241	247	128	132	195	199	234	240	153	153	208	214
Mp339	161	165	102	104	195	205	194	208	109	113	235	243	128	132	193	197	232	234	141	155	208	216
Mp340	161	163	102	106	195	205	194	194	111	113	241	241	128	132	195	199	232	234	155	155	214	216
Mp341	161	163	102	104	195	205	194	194	111	111	239	241	128	132	195	195	228	234	155	155	216	216
Mp343	161	165	102	102	195	195	194	210	111	113	239	241	128	132	181	201	234	236	153	155	208	216
Mp344	155	159	102	106	195	195	210	210	111	111	239	241	128	128	181	199	234	236	151	155	208	216
Mp345	153	163	102	102	195	195	194	208	111	111	239	241	128	128	187	195	232	234	155	155	208	216
Mp346	0	0	102	106	205	205	194	194	113	113	235	241	128	128	187	195	234	236	155	155	208	208
Mp347	155	161	102	104	195	195	194	194	109	111	241	241	128	132	195	195	232	240	153	155	208	216
Mp348	0	0	102	102	195	195	194	206	111	113	235	241	128	128	197	199	224	236	153	155	208	208
Mp349	153	161	100	102	195	195	194	194	111	113	235	241	128	130	195	199	234	236	153	155	208	216
Mp350	163	165	104	104	195	195	194	208	107	113	241	247	128	132	181	199	234	234	155	155	208	208
Mp351	155	163	104	106	195	195	194	194	109	111	241	243	128	132	181	181	228	240	155	155	216	220
Mp311	163	165	106	106	195	205	194	210	111	113	241	241	128	128	195	195	234	236	155	155	208	208
Mp312	161	165	104	104	205	205	194	210	111	113	235	241	128	132	195	199	234	240	153	155	208	214
Mp313	163	163	102	102	195	199	194	210	111	111	241	241	128	128	195	201	234	234	153	153	208	208
Mp314	163	165	102	106	201	205	194	210	111	111	241	241	128	132	193	199	234	234	153	155	208	214
Mp315	159	163	104	106	195	195	194	210	107	111	241	245	128	132	195	195	228	232	155	155	208	216
Mp316	159	161	104	106	205	205	194	194	111	113	241	241	132	132	195	195	240	240	153	153	208	208
Mp319	163	165	102	102	195	205	194	208	111	113	241	241	128	128	197	203	228	234	153	157	208	208
Mp320	165	167	102	104	195	195	194	208	111	113	239	239	128	128	193	195	228	228	153	155	208	214
Mp321	161	163	102	104	195	195	208	210	109	111	241	243	128	128	195	201	232	236	153	155	214	216
Mp322	157	163	106	106	193	205	194	208	111	113	239	239	124	128	193	193	228	232	153	155	214	216
Mp324	163	167	104	106	195	205	194	194	109	111	235	239	128	132	191	199	232	236	153	155	208	208
Mp326	163	165	102	104	195	205	194	194	111	111	237	239	132	132	191	199	228	236	153	153	208	210
Mp330	0	0	102	106	205	205	194	208	107	111	241	241	128	132	193	195	232	234	155	155	208	216
Mp057	165	167	102	104	195	195	194	206	111	111	235	243	128	132	195	203	232	232	155	155	216	218
Mp058	163	165	102	102	195	195	194	208	111	111	237	241	128	132	181	193	232	234	153	157	208	216
Mp059	163	165	102	102	195	197	194	208	109	113	239	239	128	132	195	201	232	236	155	157	208	208
Mp069	163	165	102	104	195	195	194	208	107	113	235	243	128	128	197	203	228	234	155	155	208	214
Mp078	161	163	102	106	193	195	208	208	111	111	235	237	128	128	197	201	232	236	155	155	208	220
Mp108	161	167	102	106	195	195	208	208	111	111	235	235	128	132	193	197	228	236	153	159	208	216
Mp109	161	165	102	102	195	205	194	208	111	111	239	243	128	128	195	203	232	234	153	159	208	208
Mp110	167	171	106	106	195	195	194	194	109	111	241	247	128	132	193	197	224	232	155	155	208	216
Mp074	165	165	102	102	195	195	194	208	111	113	241	241	128	128	195	201	232	234	155	155	208	216
Mp010	167	171	102	102	195	205	194	194	107	111	241	243	128	128	195	195	234	234	135	155	208	208
Mp080	167	167	104	104	205	205	204	208	111	111	237	241	124	128	193	195	236	236	135	155	208	214
Mp084	159	165	102	102	195	205	194	208	111	113	235	241	128	130	195	199	228	236	153	155	208	216
Mp103	165	167	104	106	195	205	194	206	107	115	237	241	128	128	197	199	232	236	153	155	208	214
