# Supplementary material for: The genetic diversity and structure in the European polecat were not affected by the introduction of the American mink in Poland
Source: PLoS One. 2022 Sep 28;17(9):e0266161. doi: 10.1371/journal.pone.0266161 (PMC9518895; doi:10.1371/journal.pone.0266161)
Supplement: S5 Table — A- mtDNA haplotypes found in this study. B- Distribution of the Haplotypes in the populations. (XLSX) [file pone.0266161.s006.xlsx]

## Sheet: SupTable5_mtDNAListHaplotypes
Supplementary Table 5A. mtDNA haplotypes found in this study.
	Supplementary Table 4. Microsatellite genotypes of the individuals used in this study	Supplementary Table 4. Microsatellite genotypes of the individuals used in this study	Supplementary Table 4. Microsatellite genotypes of the individuals used in this study	Supplementary Table 4. Microsatellite genotypes of the individuals used in this study	Supplementary Table 4. Microsatellite genotypes of the individuals used in this study	Supplementary Table 4. Microsatellite genotypes of the individuals used in this study	Supplementary Table 4. Microsatellite genotypes of the individuals used in this study	Supplementary Table 4. Microsatellite genotypes of the individuals used in this study	Supplementary Table 4. Microsatellite genotypes of the individuals used in this study	Supplementary Table 4. Microsatellite genotypes of the individuals used in this study	Supplementary Table 4. Microsatellite genotypes of the individuals used in this study	Supplementary Table 4. Microsatellite genotypes of the individuals used in this study	Supplementary Table 4. Microsatellite genotypes of the individuals used in this study	Supplementary Table 4. Microsatellite genotypes of the individuals used in this study	Supplementary Table 4. Microsatellite genotypes of the individuals used in this study	Supplementary Table 4. Microsatellite genotypes of the individuals used in this study	Supplementary Table 4. Microsatellite genotypes of the individuals used in this study	Supplementary Table 4. Microsatellite genotypes of the individuals used in this study	Supplementary Table 4. Microsatellite genotypes of the individuals used in this study	Supplementary Table 4. Microsatellite genotypes of the individuals used in this study	Supplementary Table 4. Microsatellite genotypes of the individuals used in this study	Supplementary Table 4. Microsatellite genotypes of the individuals used in this study	Supplementary Table 4. Microsatellite genotypes of the individuals used in this study	Supplementary Table 4. Microsatellite genotypes of the individuals used in this study	Supplementary Table 4. Microsatellite genotypes of the individuals used in this study	Supplementary Table 4. Microsatellite genotypes of the individuals used in this study	Supplementary Table 4. Microsatellite genotypes of the individuals used in this study	Supplementary Table 4. Microsatellite genotypes of the individuals used in this study	Supplementary Table 4. Microsatellite genotypes of the individuals used in this study	Supplementary Table 4. Microsatellite genotypes of the individuals used in this study	Supplementary Table 4. Microsatellite genotypes of the individuals used in this study	Supplementary Table 4. Microsatellite genotypes of the individuals used in this study	Supplementary Table 4. Microsatellite genotypes of the individuals used in this study	Supplementary Table 4. Microsatellite genotypes of the individuals used in this study	Supplementary Table 4. Microsatellite genotypes of the individuals used in this study	Supplementary Table 4. Microsatellite genotypes of the individuals used in this study	Supplementary Table 4. Microsatellite genotypes of the individuals used in this study	Supplementary Table 4. Microsatellite genotypes of the individuals used in this study	Supplementary Table 4. Microsatellite genotypes of the individuals used in this study	Supplementary Table 4. Microsatellite genotypes of the individuals used in this study	Supplementary Table 4. Microsatellite genotypes of the individuals used in this study	Supplementary Table 4. Microsatellite genotypes of the individuals used in this study	Supplementary Table 4. Microsatellite genotypes of the individuals used in this study	Supplementary Table 4. Microsatellite genotypes of the individuals used in this study	Supplementary Table 4. Microsatellite genotypes of the individuals used in this study	Supplementary Table 4. Microsatellite genotypes of the individuals used in this study	Supplementary Table 4. Microsatellite genotypes of the individuals used in this study	Supplementary Table 4. Microsatellite genotypes of the individuals used in this study	Supplementary Table 4. Microsatellite genotypes of the individuals used in this study
Haplotype name	Sequence
Hap_1	GATTCTCCTAGTCCTTATACCTATTATCAGCATTATCGAAAATAACATGTTAAAATGAAGAGTCTTTGTAGTATAATAATTACTTTGGTCTTGTAAACCAAAAATGGAGAATCCTATCTCCCTAAGACTCAAGGAAGAAGCAACAGCCCCGCCATCAGCACCCAAAGCTGATATTCTAACTAAACTATTCCCTGATTTTCTCACCATAACTTTCTATTCATATATTTAACAATATCTAATGTGCTTGCCCGGTATGTATTTCATGTACTTCGTGCATTACTGGTTTGCCCCATGCATATAAGCATGTACATATTATGATTGATTTTACATGTATCCACCTCACTTAGACCACGAGCTTTATCACCATGCCTCGAGAAACCATCAACCCTTGCCTGAACG…
Hap_2	GATTCTCCTAGTCCTTATACCTATTATCAGCATTATCGAAAATAACATGTTAAAATGAAGAGTCTTTGTAGTATAATAATTACTTTGGTCTTGTAAACCAAAAATGGAGAATCCTATCTCCCTAAGACTCAAGGAAGAAGCAACAGCCCCGCCATCAGCACCCAAAGCTGATATTCTAACTAAACTATTCCCTGATTTTCTCACCATAACTTTCTATTCATATATTTAACAATATCTAATGTGCTTGCCCGGTATGTATTTCATGTACTTCGTGCATTACTGGTTTGCCCCATGCATATAAGCATGTACATATTATGATTGATTTTACATGTATCCACCTCACTTAGACCACGAGCTTTATCACCATGCCTCGAGAAACCATCAACCCTTGCCCGAACG…
Hap_3	GATTCTCCTAGTCCTTATACCTATTATCAGCATTATCGAAAATAACATGTTAAAATGAAGAGTCTTTGTAGTATAATAATTACTTTGGTCTTGTAAACCAAAAATGGAGAATCCTATCTCCCTAAGACTCAAGGAAGAAGCAACAGCCCCGCCATCAGCACCCAAAGCTGATATTCTAACTAAACTATTCCCTGATTTTCTCACCATAACTTTCTATTCATATATTTAACAATATCTAATGTGCTTGCCCGGTATGTATTTCATGTACTTCGTGCATTACTGGTTTGCCCCATGCATATAAGCATGTACATATTATGGTTGATTTTACATGTATCCACCTCACTTAGACCACGAGCTTTATCACCATGCCTCGAGAAACCATCAACCCTTGCCTGAACG…
Hap_4	GATTCTCCTAGTCCTTATACCTATTATCAGCATTATCGAAAATAACATGTTAAAATGAAGAGTCTTTGTAGTATAATAATTACTTTGGTCTTGTAAACCAAAAATGGAGAATCCTATCTCCCTAAGACTCAAGGAAGAAGCAACAGCCCCGCCATCAGCACCCAAAGCTGATATTCTAACTAAACTATTCCCTGATTTTCTCACCATAACTTTCTATTCATATATTTAATAATATCTAATGTGCTTGTCCGGTATGTATTTCATGTACTTCGTGCATTACTGGTTTGCCCCATGCATATAAGCATGTACATATTATGGTTGATTTTACATGTATCCACCTCACTTAGACCACGAGCTTTATCACCATGCCTCGAGAAACCATCAACCCTTGCCTGAACG…
Hap_5	GATTCTCCTAGTCCTTATACCTATTATCAGCATTATCGAAAATAACATGTTAAAATGAAGAGTCTTTGTAGTATAATAATTACTTTGGTCTTGTAAACCAAAAATGGAGAATCCTATCTCCCTAAGACTCAAGGAAGAAGCAACAGCCCCGCCATCAGCACCCAAAGCTGATATTCTAACTAAACTATTCCCTGATTTTCTCACCATAACTTTCTATTCATATATTTAACAATATCTAATGTGCTTGCCCGGTATGTATTTCATGTACTTCGTGCATTACTGGTTTGCCCCATGCATATAAGCATGTACATATTATGGTTGATTTTACATGTATCCACCTCACTTAGACCACGAGCTTTATCACCATGCCTCGAGAAACCATCAACCCTTGCCTGAACG…
Hap_6	GATTCTCCTAGTCCTTATACCTATTATCAGCATTATCGAAAACAACATGTTAAAATGAAGAGTCTTTGTAGTATAATAATTACTTTGGTCTTGTAAACCAAAAATGGAGAATCCTATCTCCCTAAGACTCAAGGAAGAAGCAACAGCCCCGCCATCAGCACCCAAAGCTGATATTCTAACTAAACTATTCCCTGATTTTCTCACCATAACTTTCTATTCATATATTTAACAATATCTAATGTGCTTGCCCGGTATGTATTTCATGTACTTCGTGCATTACTGGTTTGCCCCATGCATATAAGCATGTACATATTATGATTGATTTTACATGTATCCACCTCACTTAGACCACGAGCTTTATCACCATGCCTCGAGAAACCATCAACCCTTGCCCGAACG…
Hap_7	GATTCTCCTAGTCCTTATACCTATTATCAGCATTATCGAAAATAACATGTTAAAATGAAGAGTCTTTGTAGTATAATAATTACTTTGGTCTTGTAAACCAAAAATGGAGAATCCTATCTCCCTAAGACTCAAGGAAGAAGCAACAGCCCCGCCATCAGCACCCAAAGCTGATATTCTAACTAAACTATTCCCTGATTTTCTCATCATAACTTTCTATTCATATATTTAATAATATCTAATGTGCTTGCCCGGTATGTATTTCATGTACTTCGTGCATTACTGGTTTGCCCCATGCATATAAGCATGTACATATTATGATTGATTTTACATGTATCCACCTCACTTAGACCACGAGCTTTATCACCATGCCTCGAGAAACCATCAACCCTTGCCTGAACG…
Hap_8	GATTCTCCTAGTCCTTATACCTATTATCAGCATTATCGAAAATAACATGTTAAAATGAAGAGTCTTTGTAGTATAATAATTACTTTGGTCTTGTAAACCAAAAATGGAGAATCCTATCTCCCTAAGACTCAAGGAAGAAGCATCAGCCCCGCCATCAGCACCCAAAGCTGATATTCTAACTAAACTATTCCCTGATTTTCTCACCATAACTTTCTATTCATATATTTAATAATATCTAATGTACTTGCCCGGTATGTATTTCATGTACTTCGTGCATTACTGGTTTGCCCCATGCATATAAGCATGTACATATTATGATTGATTTTACATGTATCCACCTCACTTAGACCACGAGCTTTATCACCATGCCTCGAGAAACCATCAACCCTTGCCTGAACG…
Hap_9	GATTCTCCTAGTCCTTATACCTATTATCAGCATTATCGAAAATAACATGTTAAAATGAAGAGTCTTTGTAGTATAATAATTACTTTGGTCTTGTAAACCAAAAATGGAGAATCCTATCTCCCTAAGACTCAAGGAAGAAGCATCAGCCCCGCCATCAGCACCCAAAGCTGATATTCTAACTAAACTATTCCCTGATTTTCTCACCATAACTTTCTATTCATATATTTAATAATATCTAATGTGCTTGCCCGGTATGTATTTCATGTACTTCGTGCATTACTGGTTTGCCCCATGCATATAAGCATGTACATATTATGATTGATTTTACATGTATCCACTTCACTTAGACCACGAGCTTTATCACCATGCCTCGAGAAACCATCAACCCTTGCCTGAACG…
Hap_10	GATTCTCCTAGTCCTTATACCTATTATCAGCATTATCGAAAACAACATGTTAAAATGAAGAGTCTTTGTAGTATAATAATTACTTTGGTCTTGTAAACCAAAAATGGAGAATCCTATCTCCCTAAGACTCAAGGAAGAAGCAACAGCCCCGCCATCAGCACCCAAAGCTGATATTCTAACTAAACTATTCCCTGATTTTCTCACCATAACTTTCTATTCATATATTTAACAATATCTAATGTGCTTGCCCGGTATGTATTTCATGTACTTCGTGCATTACTGGTTTGCCCCATGCATATAAGCATGTACATATTATGATTGATTTTACATGTATCCACCTCACTTAGATCACGAGCTTTATCACCATGCCTCGAGAAACCATCAACCCTTGCCCGAACG…
Hap_11	GATTCTCCTAGTCCTTATACCTATTATCAGCATTATCGAAAATAACATGTTAAAATGAAGAGTCTTTGTAGTATAATAATTACTTTGGTCTTGTAAACCAAAAATGGAGAATCCTATCTCCCTAAGACTCAAGGAAGAAGCAACAGCCCCGCCATCAGCACCCAAAGCTGATATTCTAACTAAACTATTCCCTGATTTTCTCACCATAACTTTCTATTCATATATTTAATAATATCTAATGTGCTTGTCCGGTATGTATTTCATGTACTTCGTGCATTACTGGTTTGCCCCATGCATATAAGCATGTACATATTATGATTGATTTTACATGTATCCACCTCACTTAGACCACGAGCTTTATCACCATGCCTCGAGAAACCATCAACCCTTGCCTGAACG…
Hap_12	GATTCTCCTAGTCCTTATACCTATTATCAGTATTATCGAAAATAACATGTTAAAATGAAGAGTCTTTGTAGTATAATAATTACTTTGGTCTTGTAAACCAAAAATGGAGAATCCTATCTCCCTAAGACTCAAGGAAGAAGCATCAGCCCCGCCATCAGCACCCAAAGCTGATATTCTAACTAAACTATTCCCTGATTTTCTCACCATAACTTTCTATTCATATATTTAATAATATCTAATGTGCTTGCCCGGTATGTATTTCATGTACTTCGTGCATTACTGGTTTGCCCCATGCATATAAGCATGTACATATTATGATTGATTTTACATGTATCCACCTCACTTAGACCACGAGCTTTATCACCATGCCTCGAGAAACCATCAACCCTTGCCTGAACG…
Hap_13	GATTCTCCTAGTCCTTATACCTATTATCAGCATTATCGAAAATAACATGTTAAAATGAAGAGTCTTTGTAGTATAATAATTACTTTGGTCTTGTAAACCAAAAATGGAGAATCCTATCTCCCTAAGACTCAAGGAAGAGGCAACAGCCCCGCCATCAGCACCCAAAGCTGATATTCTAACTAAACTATTCCCTGATTTTCTCACCATAACTTTCTATTCATATATTTAACAATATCTAATGTGCTTGCCCGGTATGTATTTCATGTACTTCGTGCATTACTGGTTTGCCCCATGCATATAAGCATGTACATATTATGATTGATTTTACATGTATCCACCTCACTTAGACCACGAGCTTTATCACCATGCCTCGAGAAACCATCAACCCTTGCCTGAACG…
Hap_14	GATTCTCCTAGTCCTTATACCTATTATCAGCATTATCGAAAACAACATCTTAAAATGAAGAGTCTTTGTAGTATAATAATTACTTTGGTCTTGTAAACCAAAAATGGAGAATCCTATCTCCCTAAGACTCAAGGAAGAAGCAACAGCCCCGCCATCAGCACCCAAAGCTGATATTCTAACTAAACTATTCCCTGATTTTCTCACCATAACTTTCTATTCATATATTTAACAATATCTAATGTGCTTGCCCGGTATGTATTTCATGTACTTCGTGCATTACTGGTTTGCCCCATGCATATAAGCATGTACATATTATGATTGATTTTACATGTATCCACCTCACTTAGACCACGAGCTTTATCACCATGCCTCGAGAAACCATCAACCCTTGCCCGAACG…
Supplementary Table 5B. Distribution of the Haplotypes in the populations.
	Population
Haplotype	Before American mink arrival	All after American mink arrival	BPF after American mink arrival	Period 1974-1997 or not used	Overall population
Hp1	14	46	24	6	66
Hp2	1	3	3	1	5
Hp3	0	5	5	0	5
Hp4	0	1	1	0	1
Hp5	2	13	7	2	17
Hp6	9	3	1	1	13
Hp7	0	3	3	0	3
Hp8	5	5	3	1	11
Hp9	5	2	1	6	13
Hp10	0	1	0	0	1
Hp11	0	1	0	0	1
Hp12	0	1	0	0	1
Hp13	8	0	0	2	10
Hp14	1	0	0	0	1
Hp15	0	0	0	1	1
All	45	84	48	20	149
[truncated: 5,000 more columns]
