# Supplementary material for: The genetic diversity and structure in the European polecat were not affected by the introduction of the American mink in Poland
Source: PLoS One. 2022 Sep 28;17(9):e0266161. doi: 10.1371/journal.pone.0266161 (PMC9518895; doi:10.1371/journal.pone.0266161)
Supplement: S6 Table — (XLSX) [file pone.0266161.s007.xlsx]

## Sheet: SupTable6_mtDNA_Phi-sts
Supplementary Table 6. Phist, and Phist and pairwise differentiation p-values among populations estimated with the fragment of mitochondrial control region sequenced in this study.
Abreviations are as follow: BPF, Bialowieza Primeval Forest; BIE, Biebrza river basin; NAR, Narew river basin.
WAVE 1
Population pairwise FSTs
------------------------
Computing conventional F-Statistics from haplotype frequencies
	BPF 59-62	BPF 63-66	BPF 71-74	BPF 00-03	BIE NAR 08-11
BPF 59-62	0
BPF 63-66	0.18304	0
BPF 71-74	0.09568	0.18182	0
BPF 00-03	0.02659	0.20881	0.11886	0
BIE NAR 08-11	-0.03442	0.28794	0.19687	0.04989	0
------------
FST P values
------------
Number of permutations : 10100
	BPF 59-62	BPF 63-66	BPF 71-74	BPF 00-03	BIE NAR 08-11
BPF 59-62	*
BPF 63-66	0.01188+-0.0012	*
BPF 71-74	0.02465+-0.0016	0.00198+-0.0004	*
BPF 00-03	0.11732+-0.0032	0.00030+-0.0002	0.00119+-0.0003	*
BIE NAR 08-11	0.87387+-0.0036	0.00158+-0.0004	0.00040+-0.0002	0.03960+-0.0020	*
---------------------------------------
Population average pairwise differences
----------------------------------------
p-values
	BPF 59-62	BPF 63-66	BPF 71-74	BPF 00-03	BIE NAR 08-11
BPF 59-62	*
BPF 63-66	0.01307	*
BPF 71-74	0.02406	0.00178	*
BPF 00-03	0.11030	0.00109	0.00129	*
BIE NAR 08-11	0.87396	0.00188	0.00040	0.03564	*
WAVE 2
Population pairwise FSTs
------------------------
Computing conventional F-Statistics from haplotype frequencies
	BPF 60-63	BPF 64-67	BPF 68-71	BPF 72-75	BPF 97-00	BPF 01-04	BPF 09-12	BIE NAR 08-11
BPF 60-63	0
BPF 64-67	0.19415	0
BPF 68-71	-0.0103	0.05054	0
BPF 72-75	0.15243	0.18418	0.04566	0
BPF 97-00	0.0502	0.18264	0.04468	0.1201	0
BPF 01-04	0.00187	0.27921	0.06676	0.21117	-0.007	0
BPF 09-12	-0.03983	0.22467	0.01486	0.11561	-0.03645	-0.03902	0
BIE NAR 08-11	-0.04623	0.28794	0.04751	0.23101	0.09876	0.00819	-0.00493	0
------------
FST P values
------------
Number of permutations : 10100
	BPF 60-63	BPF 64-67	BPF 68-71	BPF 72-75	BPF 97-00	BPF 01-04	BPF 09-12	BIE NAR 08-11
BPF 60-63	*
BPF 64-67	0.01228+-0.0011	*
BPF 68-71	0.49926+-0.0048	0.19157+-0.0038	*
BPF 72-75	0.00307+-0.0006	0.00257+-0.0006	0.14791+-0.0037	*
BPF 97-00	0.10474+-0.0031	0.00446+-0.0006	0.13474+-0.0033	0.00614+-0.0008	*
BPF 01-04	0.35056+-0.0049	0.00079+-0.0003	0.07326+-0.0027	0.00000+-0.0000	0.48055+-0.0050	*
BPF 09-12	0.80457+-0.0039	0.01188+-0.0010	0.40758+-0.0046	0.04118+-0.0017	0.66132+-0.0047	0.68874+-0.0045	*
BIE NAR 08-11	0.92248+-0.0025	0.00158+-0.0004	0.13246+-0.0034	0.00000+-0.0000	0.02673+-0.0017	0.28166+-0.0044	0.40491+-0.0042	*
---------------------------------------
Population average pairwise differences
----------------------------------------
p-values
	BPF 60-63	BPF 64-67	BPF 68-71	BPF 72-75	BPF 97-00	BPF 01-04	BPF 09-12	BIE NAR 08-11
BPF 60-63	*
BPF 64-67	0.01386	*
BPF 68-71	0.54525	0.19158	*
BPF 72-75	0.00297	0.00257	0.15911	*
BPF 97-00	0.10050	0.00446	0.14455	0.00624	*
BPF 01-04	0.36980	0.00089	0.07752	0.00000	0.49653	*
BPF 09-12	0.76931	0.01188	0.35158	0.04079	0.62743	0.72030	*
BIE NAR 08-11	0.96386	0.00178	0.15861	0.00000	0.03218	0.27386	0.53129	*
WAVE 3
Population pairwise FSTs
------------------------
Computing conventional F-Statistics from haplotype frequencies
	BPF 61-64	BPF 65-68	BPF 69-72	BPF 73-76	BPF 98-01	BPF 02-05	BIE NAR 08-11
BPF 61-64	0
BPF 65-68	0.38335	0
BPF 69-72	0.04706	0.43068	0
BPF 73-76	0.1043	0.41091	0.07702	0
BPF 98-01	0.02341	0.41789	0.09958	0.13737	0
BPF 02-05	0.03473	0.43818	0.0825	0.14589	0.02825	0
BIE NAR 08-11	-0.02028	0.50587	0.1498	0.20525	0.05333	0.10522	0
------------
FST P values
------------
Number of permutations : 10100
	BPF 61-64	BPF 65-68	BPF 69-72	BPF 73-76	BPF 98-01	BPF 02-05	BIE NAR 08-11
BPF 61-64	*
BPF 65-68	0.00030+-0.0002	*
BPF 69-72	0.12009+-0.0029	0.00010+-0.0001	*
BPF 73-76	0.01970+-0.0013	0.00000+-0.0000	0.06950+-0.0024	*
BPF 98-01	0.15256+-0.0034	0.00000+-0.0000	0.01515+-0.0013	0.00267+-0.0006	*
BPF 02-05	0.14761+-0.0034	0.00000+-0.0000	0.06178+-0.0024	0.00673+-0.0008	0.18929+-0.0040	*
BIE NAR 08-11	0.66092+-0.0047	0.00000+-0.0000	0.00842+-0.0009	0.00139+-0.0003	0.04267+-0.0019	0.02624+-0.0015	*
---------------------------------------
Population average pairwise differences
----------------------------------------
p-values
	BPF 60-63	BPF 64-67	BPF 68-71	BPF 72-75	BPF 97-00	BPF 01-04	BIE NAR 08-11
BPF 60-63	*
BPF 64-67	0.00030	*
BPF 68-71	0.11782	0.00000	*
BPF 72-75	0.01970	0.00000	0.06673	*
BPF 97-00	0.14604	0.00000	0.01594	0.00248	*
BPF 01-04	0.15604	0.00000	0.06228	0.00842	0.20525	*
BIE NAR 08-11	0.68079	0.00000	0.00842	0.00158	0.03921	0.04297	*
------------
FST P values
------------
Number of permutations : 10100
	BPF 58-61	BPF 62-65	BPF 70-73	BPF 74-77	BPF 99-02	BIE NAR 08-11
BPF 58-61	*
BPF 62-65	0.44372+-0.0053	*
BPF 70-73	0.24631+-0.0044	0.06940+-0.0027	*
BPF 74-77	0.07059+-0.0027	0.04128+-0.0018	0.09385+-0.0025	*
BPF 99-02	0.17206+-0.0037	0.08217+-0.0026	0.00634+-0.0010	0.00139+-0.0004	*
BIE NAR 08-11	0.59351+-0.0056	0.12385+-0.0032	0.00455+-0.0006	0.00297+-0.0006	0.04138+-0.0018	*
---------------------------------------
Population average pairwise differences
----------------------------------------
p-values
	BPF 58-61	BPF 62-65	BPF 70-73	BPF 74-77	BPF 99-02	BIE NAR 08-11
BPF 58-61	*
BPF 62-65	0.45574	*
BPF 70-73	0.25218	0.06881	*
BPF 74-77	0.07040	0.04129	0.08842	*
BPF 99-02	0.17208	0.09158	0.00653	0.00119	*
BIE NAR 08-11	0.67485	0.17723	0.00455	0.00297	0.03723	*
