# Supplementary material for: The genetic diversity and structure in the European polecat were not affected by the introduction of the American mink in Poland
Source: PLoS One. 2022 Sep 28;17(9):e0266161. doi: 10.1371/journal.pone.0266161 (PMC9518895; doi:10.1371/journal.pone.0266161)
Supplement: S7 Table — (XLSX) [file pone.0266161.s008.xlsx]

## Sheet: SupTable7_Microsat_Fsts
WAVE_1
											Supplementary Table 7. FST vales among populations estimated with the 11 microsatellite markers.
Distance method: No. of different alleles (FST)
		BPF 59-62	BPF 63-66	BPF 67-70	BPF 71-74	BPF 75-78	BPF 00-03	BPF 08-11	BIE NAR 08-11		Abreviations are as follow: BPF, Bialowieza Primeval Forest; BIE, Biebrza river basin; NAR, Narew river basin.
	BPF 59-62	0
	BPF 63-66	0.0405	0
	BPF 67-70	0.00561	0.00635	0
	BPF 71-74	0.02518	0.06486	-0.00186	0
	BPF 75-78	0.03448	0.02448	0.00991	0.03027	0
	BPF 00-03	0.02494	0.05445	0.01735	0.05863	0.05593	0
	BPF 08-11	0.02096	0.05288	0.02927	0.04031	0.00435	0.03019	0
	BIE NAR 08-11	0.01529	0.06237	0.02967	0.02776	0.02306	0.03068	-0.00698	0
------------
FST P values
------------
Number of permutations : 10100
		BPF 59-62	BPF 63-66	BPF 67-70	BPF 71-74	BPF 75-78	BPF 00-03	BPF 08-11	BIE NAR 08-11
	BPF 59-62	*
	BPF 63-66	0,00059+-0,0002	*
	BPF 67-70	0,32749+-0,0054	0,33611+-0,0046	*
	BPF 71-74	0,00475+-0,0008	0,00000+-0,0000	0,51064+-0,0049	*
	BPF 75-78	0,01238+-0,0010	0,05663+-0,0023	0,30106+-0,0045	0,01475+-0,0012	*
	BPF 00-03	0,00079+-0,0003	0,00000+-0,0000	0,13514+-0,0034	0,00000+-0,0000	0,00050+-0,0002	*
	BPF 08-11	0,09108+-0,0027	0,00733+-0,0009	0,12088+-0,0030	0,00743+-0,0008	0,38234+-0,0049	0,02663+-0,0016	*
	BIE NAR 08-11	0,03643+-0,0020	0,00000+-0,0000	0,04178+-0,0021	0,00376+-0,0006	0,04326+-0,0019	0,00059+-0,0002	0,65192+-0,0042	*
WAVE_2
Distance method: No. of different alleles (FST)
		BPF 60-63	BPF 64-67	BPF 68-71	BPF 72-75	BPF 97-00	BPF 01-04	BPF 09-12	BIE NAR 08-11
	BPF 60-63	0
	BPF 64-67	0.04175	0
	BPF 68-71	0.00473	0.02811	0
	BPF 72-75	0.04014	0.05504	-0.00075	0
	BPF 97-00	0.02646	0.07765	0.02935	0.06107	0
	BPF 01-04	0.0263	0.0448	0.03609	0.07591	0.00372	0
	BPF 09-12	0.02273	0.05288	0.03185	0.02798	0.00866	0.04141	0
	BIE NAR 08-11	0.01456	0.06237	0.02363	0.03825	0.00971	0.04247	-0.00698	0
------------
FST P values
------------
Number of permutations : 10100
		BPF 60-63	BPF 64-67	BPF 68-71	BPF 72-75	BPF 97-00	BPF 01-04	BPF 09-12	BIE NAR 08-11
	BPF 60-63	*
	BPF 64-67	0,00030+-0,0002	*
	BPF 68-71	0,27928+-0,0045	0,02327+-0,0016	*
	BPF 72-75	0,00020+-0,0001	0,00059+-0,0002	0,48886+-0,0052	*
	BPF 97-00	0,02515+-0,0015	0,00010+-0,0001	0,03079+-0,0017	0,00010+-0,0001	*
	BPF 01-04	0,00604+-0,0007	0,00030+-0,0003	0,00307+-0,0006	0,00000+-0,0000	0,36303+-0,0046	*
	BPF 09-12	0,08177+-0,0028	0,00624+-0,0007	0,04643+-0,0022	0,04841+-0,0023	0,29304+-0,0046	0,01129+-0,0010	*
	BIE NAR 08-11	0,04970+-0,0024	0,00000+-0,0000	0,02020+-0,0015	0,00000+-0,0000	0,20483+-0,0041	0,00020+-0,0001	0,65756+-0,0047	*
WAVE_3
Distance method: No, of different alleles (FST)
		BPF 61-64	BPF 65-68	BPF 69-72	BPF 73-76	BPF 98-01	BPF 02-05	BIE NAR 08-11
	BPF 61-64	0
	BPF 65-68	0.06449	0
	BPF 69-72	0.02755	0.12163	0
	BPF 73-76	0.01499	0.09064	0.00869	0
	BPF 98-01	0.02093	0.09428	0.05465	0.045	0
	BPF 02-05	0.02564	0.07175	0.07556	0.05067	-0.01255	0
	BIE NAR 08-11	0.01381	0.11452	0.03603	0.01712	0.026	0.032	0
------------
FST P values
------------
Number of permutations : 10100
		BPF 61-64	BPF 65-68	BPF 69-72	BPF 73-76	BPF 98-01	BPF 02-05	BIE NAR 08-11
	BPF 61-64	*
	BPF 65-68	0,00000+-0,0000	*
	BPF 69-72	0,00158+-0,0004	0,00000+-0,0000	*
	BPF 73-76	0,05405+-0,0022	0,00010+-0,0001	0,20285+-0,0039	*
	BPF 98-01	0,00317+-0,0005	0,00000+-0,0000	0,00000+-0,0000	0,00050+-0,0002	*
	BPF 02-05	0,05049+-0,0021	0,00495+-0,0007	0,00000+-0,0000	0,00782+-0,0009	0,77101+-0,0040	*
	BIE NAR 08-11	0,03653+-0,0018	0,00000+-0,0000	0,00089+-0,0003	0,05297+-0,0020	0,00584+-0,0008	0,02277+-0,0014	*
WAVE_4
Distance method: No. of different alleles (FST)
	BPF 58-61	BPF 62-65	BPF 66-69	BPF 70-73	BPF 74-77	BPF 99-02	BIE NAR 08-11
BPF 58-61	0
BPF 62-65	0.0238	0
BPF 66-69	0.03988	-0.00627	0
BPF 70-73	0.03266	0.04431	0.06511	0
BPF 74-77	0.03549	0.00894	0.04934	0.01543	0
BPF 99-02	0.03198	0.03472	0.01776	0.06869	0.05133	0
BIE NAR 08-11	0.02028	0.03363	0.06262	0.03524	0.01983	0.033	0
------------
FST P values
------------
Number of permutations : 10100
	BPF 58-61	BPF 62-65	BPF 66-69	BPF 70-73	BPF 74-77	BPF 99-02	BIE NAR 08-11
BPF 58-61	*
BPF 62-65	0,01089+-0,0010	*
BPF 66-69	0,03554+-0,0019	0,57499+-0,0047	*
BPF 70-73	0,00188+-0,0004	0,00020+-0,0001	0,00228+-0,0005	*
BPF 74-77	0,00861+-0,0009	0,21018+-0,0042	0,01525+-0,0013	0,10247+-0,0031	*
BPF 99-02	0,00030+-0,0002	0,00050+-0,0002	0,14117+-0,0035	0,00000+-0,0000	0,00020+-0,0001	*
BIE NAR 08-11	0,02030+-0,0014	0,00089+-0,0003	0,00139+-0,0003	0,00149+-0,0004	0,05356+-0,0022	0,00040+-0,0002	*
Supplementary Table. Pairwise FST and p-values among cohorts defined in BPFlowieza and Bierbza-Narew populations with 11 microsatellite markers. Significant p-values after Bonferroni correction are highlighted in red
